# Supplementary material for: Canine Fibroblast Growth Factor 21 Ameliorates Hyperglycemia Associated with Inhibiting Hepatic Gluconeogenesis and Improving Pancreatic Beta-Cell Survival in Diabetic Mice and Dogs
Source: PLoS One. 2016 May 20;11(5):e0155598. doi: 10.1371/journal.pone.0155598 (PMC4874679; doi:10.1371/journal.pone.0155598)
Supplement: S1 Dataset — (XLS) [file pone.0155598.s001.xls]

## Sheet: Sheet1
Glucose uptake
0	10	100	1000
27.65	33.52	44.18	54.78
28.691	32.16	43.22	55.19
26.915	34.62	46.17	57.36
hypoglycemic effect of cFGF21
time (day)	Model control								cFGF-21								Normal control
0	19.2	21	21.2	22.8	18.1	16.9	21.5	19.3	18.2	20.1	16.3	24.9	19	16.7	18.5	15.2	7.5	6.1	7.8	7.2	6.2	7.3	7.5	6.4
3	20.3	17.7	26.9	25.4	28.7	17.7	27.1	31.3	11.8	17.2	15.1	17.6	9.2	16.9	9.8	16.8	6.3	8.4	6.8	7.9	7.1	7.4	6.8	5.9
6	30.3	28.5	31.3	25.5	23.8	22.6	22.8	19.2	11.3	8.9	17.3	10.6	16.4	5.8	12.4	13.2	6.7	7.6	8.1	6.5	6.8	6.4	7.7	7.5
9	33.3	28.7	30.1	28.6	25.2	33.3	23.8	28.3	8.8	13.1	18.9	8.1	11.9	7.5	10.7	11.3	7.4	7.4	7.3	7.3	6.3	6.8	5.8	7.8
12	33.3	30.1	33.2	26.3	23.2	24.6	28.6	24.5	7.3	12.3	17.8	8.4	10.9	7.3	8.3	7.6	6.3	7.4	8.9	6.9	6.9	7.7	7.6	6.2
15	33.3	31.8	30.3	27.4	26.2	28.6	25.4	29.3	7.9	9.3	18.5	7.1	9.1	6.2	7.5	8.3	6.2	8.1	7.8	7.2	7.3	8	6.3	7.7
18	29.3	30.5	25.9	29.1	25.2	27.3	21.2	29.6	10.2	6.7	13.1	7.5	8.9	6.3	8.1	6.8	6.3	6.5	6.9	8.3	5.8	6.6	5.9	7.8
21	33.3	28.7	29.1	27.4	24.3	25.8	28.2	30.7	7.6	5.6	14.2	9.2	9.3	10.2	9.3	6.5	5.3	7.1	8.3	7.2	6.9	7.4	7.3	6
24	33.3	31.8	28.3	28.1	26.8	26.9	26.3	24.8	6.9	7.3	13.9	10.1	7.2	9.4	7.2	8.1	7.5	6.8	8.9	6.4	5.5	6.5	6.3	6.8
27	33.3	29.2	30.3	27.4	26.2	25.4	29.9	27.3	6.3	9	12.1	6.5	8.8	10.3	8.3	7.4	6.3	7.9	7.3	7.4	7.3	6.7	6.1	6.3
30	33.3	27.6	33	27.4	30.1	26.7	25.8	26.9	6.9	10.1	12.9	8.9	8.1	9.9	7.8	6.3	6.8	6.8	7.3	7.8	5.6	7.3	6.5	6.5
OGTT
Time	Model control								cFGF-21								Normal control
0	16.8	20.1	18.3	16.9	15.6	19.7	22.3	16.1	8.2	8.3	6.2	7.6	7.1	5.2	6.3	5.6	6.3	6.8	5.6	6.3	5.2	6	5.4	6.1
30	33.3	30.9	29.6	33.3	28.9	32.1	31.3	28.6	15.6	18.2	16.1	13.6	10.3	15.2	12.3	17.4	10.3	12.4	11.8	13.2	10.1	9.8	11.3	10.4
60	33.3	32.1	28.1	25.6	29.9	30.7	27.3	25.4	11.2	13.2	11.3	8.4	7.2	8.7	11.2	10.6	8.2	9.1	7.7	8.9	7.3	6.5	7.3	6
90	29.6	22.3	21.3	19.5	20.3	25.6	22.4	20.3	10.2	7.8	7.1	8.2	6.5	7.7	6.8	8.1	7.3	7.8	6.3	6.1	7.4	5.4	5.3	6.2
120	23.3	16.2	18.3	15.9	17.2	18.8	19.3	17.6	7.8	6.8	5.9	6.3	6.2	6.9	7.5	5.9	6.1	6.4	5.7	5.3	6.6	5.9	5.2	6.4
AUC for OGTT				serum INS				HbA1c
Normal control	Model control	cFGF-21		Normal control	Model control	cFGF-21		Normal control	Model control	cFGF-21
958	3075	1187		4.76092	0.184094	1.68292		6.3	11.2	8.3
992	3176	1121		5.25479	0.343643	1.00884		6.7	10.3	7.3
945	3002	1245		1.03584	0.142366	0.947472		6.2	13.2	7.5
				2.03278	0.400098	3.84094		5.9	9.7	6.2
				2.78254	0.431654	4.16728		6.3	12.1	8.1
				3.17638	0.168281	2.58319		5.8	11.4	7
								6.4	10.6	8
