# Supplementary material for: Canine Fibroblast Growth Factor 21 Ameliorates Hyperglycemia Associated with Inhibiting Hepatic Gluconeogenesis and Improving Pancreatic Beta-Cell Survival in Diabetic Mice and Dogs
Source: PLoS One. 2016 May 20;11(5):e0155598. doi: 10.1371/journal.pone.0155598 (PMC4874679; doi:10.1371/journal.pone.0155598)
Supplement: S2 Dataset — (XLS) [file pone.0155598.s002.xls]

## Sheet: Sheet1
G6Pase mRNA expression				PCK mRNA expression				STAT3 mRNA expression				SOCS3 mRNA expression
Normal control	Model control	cFGF-21		Normal control	Model control	cFGF-21		Normal control	Model control	cFGF-21		Normal control	Model control	cFGF-21
0.901218	1.66171	0.316915		1.01663	1.08116	0.915787		0.988529	1.88143	5.62687		1.35064	0.553568	9.74278
1.11813	1.14248	0.133524		0.993537	1.9253	0.268889		0.874456	1.38112	5.15272		0.725333	0.5652	2.16946
0.906221	13.4606	0.20457		1.04619	0.821074	0.497609		1.01731	1.04814	5.23552		0.704333	0.377574	7.26183
0.953544	3.29817	0.062833		1.08938	2.00428	0.540207		1.275	1.75301	12.2087		1.27502	0.181978	2.4981
1.15044	1.76683	0.11306		0.944083	2.79158	0.0292095		0.950673	0.850765	3.3261		0.898397	0.46324	3.74725
1.02606	5.67715	0.0533513		0.793583	1.16319	0.666226		0.975001	1.06351	12.8201		1.35584	0.32654	5.79711
pancreas								liver
Bcl2 mRNA expression				Bax mRNA expression				Bcl2 mRNA expression				Bax mRNA expression
Normal control	Model control	cFGF-21		Normal control	Model control	cFGF-21		Normal control	Model control	cFGF-21		Normal control	Model control	cFGF-21
1.02011	0.64857	1.2357		0.946054	4.55884	1.04911		0.959099	0.415931	3.20854		1.78008	2.24376	3.44121
1.00711	0.710464	3.53285		-0.627929	2.21555	0.652101		0.948175	0.715695	1.357		1.60326	8.00786	4.32115
1.05943	0.526072	1.37443		1.23089	1.21251	0.946495		1.08129	0.881429	1.20992		0.582178	2.41064	1.51196
0.675183	0.260586	2.76127		0.519729	3.9811	0.580218		0.758517	0.602243	2.99886		2.3972	7.43543	5.04872
1.08576	0.736539	1.27397		1.67848	2.60298	1.27206		1.06159	0.635699	2.25233		-0.0566104	2.60434	3.24657
1.15241	0.335721	1.80667		2.25277	2.62837	1.0379		1.19133	0.395272	2.26171		-0.306115	3.46155	1.8074
CAT mRNA expression				GCL-c mRNA expression				Gpx-1 mRNA expression
Normal control	Model control	cFGF-21		Normal control	Model control	cFGF-21		Normal control	Model control	cFGF-21
0.549369	0.560842	0.672062		1.0314	0.74937	3.5119		0.987644	0.732127	6.12482
1.18088	0.395751	1.14923		1.07134	0.556807	20.5028		1.05131	0.71706	3.49954
0.89261	0.129199	1.93076		0.997652	0.925786	13.8542		0.930701	0.575013	3.40975
0.607696	0.140941	1.21265		0.868251	0.650333	2.98194		0.914299	0.989428	1.17949
1.16806	0.611603	1.00463		1.10758	0.885921	2.96545		1.06345	0.211051	1.97954
1.60138	0.0385044	1.10662		0.92378	0.546484	10.8886		1.0526	0.993207	3.58797
