# Supplementary material for: Canine Fibroblast Growth Factor 21 Ameliorates Hyperglycemia Associated with Inhibiting Hepatic Gluconeogenesis and Improving Pancreatic Beta-Cell Survival in Diabetic Mice and Dogs
Source: PLoS One. 2016 May 20;11(5):e0155598. doi: 10.1371/journal.pone.0155598 (PMC4874679; doi:10.1371/journal.pone.0155598)
Supplement: S3 Dataset — (XLS) [file pone.0155598.s003.xls]

## Sheet: Sheet1
pancreas ROS				pancreas MDA
Normal control	Model control	cFGF-21		Normal control	Model control	cFGF-21
14.3	57.8	33.6		10.8	30.3	21.7
20.2	43.2	39.1		5.4	25.2	12.3
24.3	39.3	19.6		11.3	36.2	18.9
16.9	73.9	22.8		7.1	23.7	14.3
14.8	56.8	25.3		8.5	42.4	25.8
21.9	47.4	17.4		6.9	26.8	13.7
liver ROS				liver MDA
Normal control	Model control	cFGF-21		Normal control	Model control	cFGF-21
21.57	89.36	33.62		11.3	33.6	15.3
30.16	68.23	50.13		8.3	24.8	20.9
38.14	64.38	24.75		15.6	26.9	16.4
25.79	50.27	32.14		10.1	58.7	30.2
18.65	71.3	43.63		6.3	36.8	12.5
23.19	76.26	29.74		7.3	39.5	19.6
