# Supplementary material for: Canine Fibroblast Growth Factor 21 Ameliorates Hyperglycemia Associated with Inhibiting Hepatic Gluconeogenesis and Improving Pancreatic Beta-Cell Survival in Diabetic Mice and Dogs
Source: PLoS One. 2016 May 20;11(5):e0155598. doi: 10.1371/journal.pone.0155598 (PMC4874679; doi:10.1371/journal.pone.0155598)
Supplement: S5 Dataset — (XLS) [file pone.0155598.s005.xls]

## Sheet: Sheet1
	ALT	AST	ALP	GGT
m1	239	455	177	7
m2	114	148	261	1
m3	134	264	124	1
m4	140	220	148	5
m5	156	298	127	4
m6	161	318	159	4
F-1	95	177	60	1
F-2	65	197	52	3
F-3	114	290	60	1
F-4	104	295	95	2
F-5	90	123	78	2
F-6	76	186	64	2
C-1	66	165	45	1
C-2	83	131	57	1
C-3	98	118	56	1
C-4	67	135	63	2
C-5	72	98	46	1
C-6	59	105	59	1
