# Supplementary material for: Canine Fibroblast Growth Factor 21 Ameliorates Hyperglycemia Associated with Inhibiting Hepatic Gluconeogenesis and Improving Pancreatic Beta-Cell Survival in Diabetic Mice and Dogs
Source: PLoS One. 2016 May 20;11(5):e0155598. doi: 10.1371/journal.pone.0155598 (PMC4874679; doi:10.1371/journal.pone.0155598)
Supplement: S6 Dataset — (XLS) [file pone.0155598.s006.xls]

## Sheet: Sheet1
	Normal control			Model control			cFGF-21
SOCS3/-actin	0.93	1.25	1.06	0.54	0.71	0.64	1.67	1.37	1.6
pSTAT3/STAT3	0.29	0.07	0.17	0.06	0.36	0.35	0.62	0.46	0.63
	Normal control			Model control			cFGF-21
G6Pase/-actin	0.36	0.4	0.21	0.65	0.96	0.79	0.02	0.14	0.05
PCK/-actin	0.63	0.59	0.57	1.07	1.21	1.71	0.78	0.52	0.41
	pancreas
	Normal control			Model control			cFGF-21
Bcl2/-actin	0.77	0.57	0.31	0.23	0.17	0.34	0.58	0.49	0.56
Bax/-actin	0.21	0.14	0.11	1.33	0.72	0.63	0.47	0.21	0.14
	liver
	Normal control			Model control			cFGF-21
Bcl2/-actin	0.4	0.36	0.57	0.19	0.03	0.06	0.31	0.26	0.3
Bax/-actin	0.46	0.33	0.5	0.61	1	0.85	0.54	0.62	0.91
Bcl2/Bax	0.87	1.09	1.14	0.31	0.03	0.07	0.7	0.42	0.33
	Normal control			Model control			cFGF-21
Nrf2/b-actin	1.68	1.2	1.07	0.33	0.17	0.45	1.21	0.82	1.17
