# Supplementary material for: Canine Fibroblast Growth Factor 21 Ameliorates Hyperglycemia Associated with Inhibiting Hepatic Gluconeogenesis and Improving Pancreatic Beta-Cell Survival in Diabetic Mice and Dogs
Source: PLoS One. 2016 May 20;11(5):e0155598. doi: 10.1371/journal.pone.0155598 (PMC4874679; doi:10.1371/journal.pone.0155598)
Supplement: S7 Dataset — (XLS) [file pone.0155598.s007.xls]

## Sheet: Sheet1
serum INS				hypoglycemic effect of cFGF21
Normal control	Model control	cFGF-21		time (day)	cFGF-21			Model control			Normal control
8.647	4.871	7.853		0	11.3	12.8	9.8	12.8	13.5	10.7	5.7	5.9	6.1
6.392	5.072	6.271		2	8.3	7.5	6.6	13.8	13.2	11.7	5.6	5.4	5.8
9.016	3.769	7.104		4	6.4	6.2	6.5	13.6	11.5	13.2	6	5.9	5.5
				6	6.1	6.7	6.3	12.7	13.8	10.9	6.1	5.4	5.2
liver G6Pase				8	5.9	6.3	6.4	13.7	12.6	11.4	6	5.8	5.3
Normal control	Model control	cFGF-21		10	6.1	6	6.5	12.7	13.2	10.6	6.2	5.7	5.5
1.231	7.352	0.873		12	5.8	6	6.3	12.2	13.6	11.9	6	5.6	5.1
0.884	5.593	1.087
0.953	4.065	0.653
liver PCK
Normal control	Model control	cFGF-21
1.124	3.341	1.871
1.087	2.865	1.189
0.893	2.293	0.974
